# Supplementary material for: Antibacterial Zirconia Surfaces from Organocatalyzed Atom-Transfer Radical Polymerization
Source: Materials (Basel). 2024 Apr 12;17(8):1775. doi: 10.3390/ma17081775 (PMC11051261; doi:10.3390/ma17081775)
Supplement: Supplementary file 1 [file materials-17-01775-s001.zip]

Archive with 1 entries (1 files):
- materials-2950017-supplementary.pdf
